# Supplementary material for: Transcriptomic analysis reveals shared gene signatures and molecular mechanisms between obesity and periodontitis
Source: Front Immunol. 2023 Mar 29;14:1101854. doi: 10.3389/fimmu.2023.1101854 (PMC10090675; doi:10.3389/fimmu.2023.1101854)
Supplement: Supplementary file 1 [file Table_1.xlsx]

## Sheet: Supplementary Table 1
Supplementary Table 1. Basic information of GEO datasets used in the study.
GSE ID	Platform	Type	Samples	Disease	Tissue (Homo sapiens)	Tissue (Homo sapiens)
GSE104815	GPL21827	Microarray	4 controls and 4 patients	obesity	adipose tissue	adipose tissue
GSE106090	GPL21827	Microarray	6 controls and 6 patients	periodontitis	periodontal tissue	periodontal tissue
GSE152991	GPL24676	RNA-seq	11 controls and 34 patients	obesity	adipose tissue	adipose tissue
GSE16134	GPL570	Microarray	241 controls and 69 patients	periodontitis	gingival tissue	gingival tissue
