# Supplementary material for: Transcriptomic analysis reveals shared gene signatures and molecular mechanisms between obesity and periodontitis
Source: Front Immunol. 2023 Mar 29;14:1101854. doi: 10.3389/fimmu.2023.1101854 (PMC10090675; doi:10.3389/fimmu.2023.1101854)
Supplement: Supplementary file 2 [file Table_2.xlsx]

## Sheet: Supplementary Table 2
Supplementary Table 2. Gene ontology (GO) enrichment results of the common differentially expressed genes between obesity and periodontitis.
ONTOLOGY	ID	Description	GeneRatio	BgRatio	pvalue	p.adjust	qvalue	geneID	Count
BP	GO:0050900	leukocyte migration	12/93	369/18723	2.85163e-07	0.000410064	0.000372512	STAP1/SELL/CXCR4/MMP9/JAML/CXCL2/TREM1/LCK/SAA1/PLA2G7/ADAM8/CRTAM	12
BP	GO:0060326	cell chemotaxis	10/93	310/18723	3.21496e-06	0.00231155	0.00209988	STAP1/CXCR4/JAML/CXCL2/TREM1/SAA1/PLA2G7/ADAM8/CCR3/AGTR1	10
BP	GO:0006968	cellular defense response	5/93	54/18723	7.07836e-06	0.002869	0.00260628	NCF1/FCMR/NCF2/MNDA/CCR3	5
BP	GO:0032103	positive regulation of response to external stimulus	11/93	427/18723	8.6802e-06	0.002869	0.00260628	STAP1/CXCR4/LY86/FCN1/PLA2G7/LILRA2/MNDA/ADAM8/CRTAM/PGC/AGTR1	11
BP	GO:0031349	positive regulation of defense response	9/93	278/18723	9.97568e-06	0.002869	0.00260628	STAP1/FCN1/PLA2G7/LILRA2/MNDA/ADAM8/CRTAM/PGC/AGTR1	9
BP	GO:0030595	leukocyte chemotaxis	8/93	230/18723	1.90618e-05	0.00420679	0.00382156	STAP1/CXCR4/JAML/CXCL2/TREM1/SAA1/PLA2G7/ADAM8	8
BP	GO:0002833	positive regulation of response to biotic stimulus	7/93	168/18723	2.04781e-05	0.00420679	0.00382156	LY86/FCN1/LILRA2/MNDA/ADAM8/CRTAM/PGC	7
BP	GO:0045730	respiratory burst	4/93	37/18723	3.3229e-05	0.00574603	0.00521984	NCF1/NCF1C/NCF1B/NCF2	4
BP	GO:0002831	regulation of response to biotic stimulus	9/93	327/18723	3.59626e-05	0.00574603	0.00521984	NCF1/LY86/FGR/FCN1/LILRA2/MNDA/ADAM8/CRTAM/PGC	9
BP	GO:0042554	superoxide anion generation	4/93	44/18723	6.65096e-05	0.00956408	0.00868826	NCF1/NCF1C/NCF1B/NCF2	4
BP	GO:0002429	immune response-activating cell surface receptor signaling pathway	8/93	291/18723	0.000100426	0.0101683	0.00923716	STAP1/FYB1/FGR/FCN1/LCK/LILRA2/MNDA/NFATC2	8
BP	GO:0002757	immune response-activating signal transduction	8/93	291/18723	0.000100426	0.0101683	0.00923716	STAP1/FYB1/FGR/FCN1/LCK/LILRA2/MNDA/NFATC2	8
BP	GO:0002253	activation of immune response	9/93	375/18723	0.000103037	0.0101683	0.00923716	STAP1/FYB1/FGR/FCN1/LCK/LILRA2/MNDA/CFB/NFATC2	9
BP	GO:0045088	regulation of innate immune response	7/93	218/18723	0.000106891	0.0101683	0.00923716	NCF1/FGR/FCN1/LILRA2/MNDA/ADAM8/CRTAM	7
BP	GO:0002764	immune response-regulating signaling pathway	10/93	468/18723	0.000109487	0.0101683	0.00923716	CTSS/STAP1/FYB1/FGR/FCN1/LCK/CLEC4E/LILRA2/MNDA/NFATC2	10
BP	GO:0097529	myeloid leukocyte migration	7/93	220/18723	0.000113138	0.0101683	0.00923716	STAP1/JAML/CXCL2/TREM1/SAA1/PLA2G7/ADAM8	7
BP	GO:0002768	immune response-regulating cell surface receptor signaling pathway	8/93	315/18723	0.00017313	0.0146448	0.0133037	STAP1/FYB1/FGR/FCN1/LCK/LILRA2/MNDA/NFATC2	8
BP	GO:0022617	extracellular matrix disassembly	4/93	63/18723	0.000271569	0.0216954	0.0197086	CTSS/MMP7/MMP9/ADAM8	4
BP	GO:1990266	neutrophil migration	5/93	122/18723	0.000355822	0.0269301	0.024464	JAML/CXCL2/TREM1/SAA1/ADAM8	5
BP	GO:0071674	mononuclear cell migration	6/93	196/18723	0.00043658	0.0313901	0.0285155	CXCR4/JAML/SAA1/PLA2G7/ADAM8/CRTAM	6
BP	GO:0045089	positive regulation of innate immune response	5/93	131/18723	0.000493274	0.0328915	0.0298795	FCN1/LILRA2/MNDA/ADAM8/CRTAM	5
BP	GO:0006801	superoxide metabolic process	4/93	74/18723	0.000503208	0.0328915	0.0298795	NCF1/NCF1C/NCF1B/NCF2	4
BP	GO:0019221	cytokine-mediated signaling pathway	9/93	472/18723	0.000562775	0.0351857	0.0319636	MST1R/STAP1/LILRB3/CXCR4/CXCL2/LILRA6/LILRA1/LILRA2/CCR3	9
BP	GO:0050727	regulation of inflammatory response	8/93	386/18723	0.000672211	0.0402767	0.0365883	NCF1/STAP1/FGR/MMP9/SAA1/PLA2G7/ADAM8/AGTR1	8
BP	GO:0042110	T cell activation	9/93	487/18723	0.000703545	0.0404679	0.0367621	SLAMF7/CD3G/JAML/LCK/RORC/SIRPB1/ADAM8/CRTAM/EOMES	9
BP	GO:0097530	granulocyte migration	5/93	148/18723	0.000857512	0.047427	0.0430839	JAML/CXCL2/TREM1/SAA1/ADAM8	5
CC	GO:0043020	NADPH oxidase complex	4/105	14/19550	7.54503e-07	0.000141846	0.000129457	NCF1/NCF1C/NCF1B/NCF2	4
CC	GO:0005767	secondary lysosome	3/105	17/19550	9.69142e-05	0.00910994	0.00831422	NCF1/NCF2/ADAM8	3
CC	GO:0034364	high-density lipoprotein particle	3/105	27/19550	0.000400908	0.0216166	0.0197284	SAA2/SAA1/PLA2G7	3
CC	GO:0030139	endocytic vesicle	8/105	336/19550	0.000459927	0.0216166	0.0197284	CTSS/NCF1/CD3G/WNT3/NCF2/SAA1/CLEC4E/ADAM8	8
CC	GO:0045335	phagocytic vesicle	5/105	137/19550	0.000865462	0.0253774	0.0231608	CTSS/NCF1/NCF2/CLEC4E/ADAM8	5
CC	GO:0034358	plasma lipoprotein particle	3/105	36/19550	0.000944902	0.0253774	0.0231608	SAA2/SAA1/PLA2G7	3
CC	GO:1990777	lipoprotein particle	3/105	36/19550	0.000944902	0.0253774	0.0231608	SAA2/SAA1/PLA2G7	3
CC	GO:0032994	protein-lipid complex	3/105	39/19550	0.00119541	0.0280922	0.0256384	SAA2/SAA1/PLA2G7	3
CC	GO:0070820	tertiary granule	5/105	164/19550	0.0019219	0.0401464	0.0366397	CTSS/MMP9/CLEC12A/LYZ/ADAM8	5
CC	GO:0005775	vacuolar lumen	5/105	174/19550	0.00248613	0.0467392	0.0426567	CTSS/EPDR1/GCA/MNDA/LYZ	5
CC	GO:1990204	oxidoreductase complex	4/105	112/19550	0.0031296	0.0468025	0.0427145	NCF1/NCF1C/NCF1B/NCF2	4
CC	GO:1904724	tertiary granule lumen	3/105	55/19550	0.00322494	0.0468025	0.0427145	CTSS/MMP9/LYZ	3
CC	GO:0101002	ficolin-1-rich granule	5/105	185/19550	0.00323634	0.0468025	0.0427145	CTSS/MMP9/FCN1/MNDA/ADAM8	5
MF	GO:0016176	superoxide-generating NADPH oxidase activator activity	4/98	10/18368	1.56105e-07	3.94946e-05	3.41788e-05	NCF1/NCF1C/NCF1B/NCF2	4
MF	GO:0032396	inhibitory MHC class I receptor activity	4/98	12/18368	3.64957e-07	4.61671e-05	3.99532e-05	LILRB3/LILRA6/LILRA1/LILRA2	4
MF	GO:0032393	MHC class I receptor activity	4/98	17/18368	1.71915e-06	0.000144982	0.000125468	LILRB3/LILRA6/LILRA1/LILRA2	4
MF	GO:0004252	serine-type endopeptidase activity	7/98	174/18368	4.06652e-05	0.00257207	0.00222588	CTSS/MMP7/MMP9/HTRA4/GZMH/ADAM8/CFB	7
MF	GO:0008236	serine-type peptidase activity	7/98	191/18368	7.33592e-05	0.00352308	0.00304889	CTSS/MMP7/MMP9/HTRA4/GZMH/ADAM8/CFB	7
MF	GO:0017171	serine hydrolase activity	7/98	195/18368	8.35514e-05	0.00352308	0.00304889	CTSS/MMP7/MMP9/HTRA4/GZMH/ADAM8/CFB	7
MF	GO:0140375	immune receptor activity	6/98	144/18368	0.000121755	0.00440056	0.00380827	LILRB3/CXCR4/LILRA6/LILRA1/LILRA2/CCR3	6
MF	GO:0008047	enzyme activator activity	5/98	110/18368	0.000306711	0.00969973	0.00839419	NCF1/NCF1C/NCF1B/LCK/NCF2	5
MF	GO:0051861	glycolipid binding	3/98	28/18368	0.000437929	0.0122898	0.0106356	EPDR1/SELL/CLEC4E	3
MF	GO:0004175	endopeptidase activity	9/98	430/18368	0.000485761	0.0122898	0.0106356	CTSS/MMP7/MMP9/ADAMDEC1/HTRA4/GZMH/ADAM8/CFB/PGC	9
MF	GO:0016175	superoxide-generating NAD(P)H oxidase activity	2/98	10/18368	0.0012331	0.0227882	0.019721	NCF1/NCF2	2
MF	GO:0043208	glycosphingolipid binding	2/98	10/18368	0.0012331	0.0227882	0.019721	EPDR1/SELL	2
MF	GO:0140677	molecular function activator activity	5/98	150/18368	0.00125399	0.0227882	0.019721	NCF1/NCF1C/NCF1B/LCK/NCF2	5
MF	GO:0051219	phosphoprotein binding	4/98	88/18368	0.00126101	0.0227882	0.019721	STAP1/FGR/TOX3/LCK	4
MF	GO:0042608	T cell receptor binding	2/98	11/18368	0.00150189	0.0253319	0.0219223	CD3G/LCK	2
MF	GO:0001784	phosphotyrosine residue binding	3/98	44/18368	0.00166442	0.0263186	0.0227762	STAP1/FGR/LCK	3
MF	GO:0050664	oxidoreductase activity, acting on NAD(P)H, oxygen as acceptor	2/98	15/18368	0.00282765	0.0392889	0.0340008	NCF1/NCF2	2
MF	GO:1901618	organic hydroxy compound transmembrane transporter activity	3/98	53/18368	0.00284381	0.0392889	0.0340008	SLC10A6/AQP3/SLC22A3	3
MF	GO:0004222	metalloendopeptidase activity	4/98	111/18368	0.00295055	0.0392889	0.0340008	MMP7/MMP9/ADAMDEC1/ADAM8	4
MF	GO:0045309	protein phosphorylated amino acid binding	3/98	56/18368	0.00332651	0.0417847	0.0361606	STAP1/FGR/LCK	3
MF	GO:0005543	phospholipid binding	8/98	466/18368	0.00346829	0.0417847	0.0361606	NCF1/NCF1C/STAP1/NCF1B/EPDR1/ARHGAP9/PLA2G7/KCNH1	8
