# Supplementary material for: Transcriptomic analysis reveals shared gene signatures and molecular mechanisms between obesity and periodontitis
Source: Front Immunol. 2023 Mar 29;14:1101854. doi: 10.3389/fimmu.2023.1101854 (PMC10090675; doi:10.3389/fimmu.2023.1101854)
Supplement: Supplementary file 3 [file Table_3.xlsx]

## Sheet: Supplementary Table 3
Supplementary Table 3. Kyoto Encyclopedia of Genes and Genomes (KEGG) enrichment results of the common differentially expressed genes between obesity and periodontitis.
Term	Database	ID	Input.number	Background.number	P.Value	Corrected.P.Value	Input	Hyperlink
Osteoclast differentiation	KEGG PATHWAY	hsa04380	10	128	1.9879e-11	2.62402e-09	NCF2|NCF1|LILRB3|FCGR3A|NFATC2|SIRPB1|LILRA6|LILRA2|LCK|LILRA1	http://www.genome.jp/kegg-bin/show_pathway?hsa04380/hsa:4688%09red/hsa:4773%09red/hsa:3932%09red/hsa:11027%09red/hsa:10326%09red/hsa:11025%09red/hsa:11024%09red/hsa:653361%09red/hsa:2214%09red
B cell receptor signaling pathway	KEGG PATHWAY	hsa04662	5	82	7.93833e-06	0.00052393	LILRA6|LILRB3|NFATC2|LILRA2|LILRA1	http://www.genome.jp/kegg-bin/show_pathway?hsa04662/hsa:11024%09red/hsa:11027%09red/hsa:11025%09red/hsa:4773%09red
Pathways in cancer	KEGG PATHWAY	hsa05200	9	530	4.9089e-05	0.00215991	CXCR4|WNT3|CCND2|SLC2A1|GSTA2|CLGN|COL4A2|MMP9|AGTR1	http://www.genome.jp/kegg-bin/show_pathway?hsa05200/hsa:4318%09red/hsa:1284%09red/hsa:7473%09red/hsa:4312%09red/hsa:6513%09red/hsa:894%09red/hsa:2939%09red/hsa:185%09red/hsa:7852%09red
Viral protein interaction with cytokine and cytokine receptor	KEGG PATHWAY	hsa04061	4	100	0.000317815	0.00969982	TNFRSF10C|CCR3|CXCL2|CXCR4	http://www.genome.jp/kegg-bin/show_pathway?hsa04061/hsa:1232%09red/hsa:7852%09red/hsa:8794%09red/hsa:2920%09red
Chemokine signaling pathway	KEGG PATHWAY	hsa04062	5	190	0.000367418	0.00969982	CCR3|NCF1|CXCL2|FGR|CXCR4	http://www.genome.jp/kegg-bin/show_pathway?hsa04062/hsa:1232%09red/hsa:653361%09red/hsa:2268%09red/hsa:7852%09red/hsa:2920%09red
Leukocyte transendothelial migration	KEGG PATHWAY	hsa04670	4	112	0.000480968	0.0105813	NCF2|NCF1|CXCR4|MMP9	http://www.genome.jp/kegg-bin/show_pathway?hsa04670/hsa:4688%09red/hsa:653361%09red/hsa:4318%09red/hsa:7852%09red
Synthesis and degradation of ketone bodies	KEGG PATHWAY	hsa00072	2	10	0.000616072	0.0113695	OXCT1|BDH1	http://www.genome.jp/kegg-bin/show_pathway?hsa00072/hsa:622%09red/hsa:5019%09red
Human T-cell leukemia virus 1 infection	KEGG PATHWAY	hsa05166	5	219	0.000689062	0.0113695	MMP7|NFATC2|CCND2|LCK|SLC2A1	http://www.genome.jp/kegg-bin/show_pathway?hsa05166/hsa:3932%09red/hsa:6513%09red/hsa:894%09red/hsa:4316%09red/hsa:4773%09red
Fluid shear stress and atherosclerosis	KEGG PATHWAY	hsa05418	4	139	0.00105217	0.0154318	NCF2|NCF1|GSTA2|MMP9	http://www.genome.jp/kegg-bin/show_pathway?hsa05418/hsa:4688%09red/hsa:653361%09red/hsa:4318%09red/hsa:2939%09red
Phagosome	KEGG PATHWAY	hsa04145	4	152	0.00145007	0.0182371	NCF2|NCF1|CTSS|FCGR3A	http://www.genome.jp/kegg-bin/show_pathway?hsa04145/hsa:4688%09red/hsa:653361%09red/hsa:2214%09red/hsa:1520%09red
Wnt signaling pathway	KEGG PATHWAY	hsa04310	4	160	0.00174125	0.0182371	WNT3|MMP7|NFATC2|CCND2	http://www.genome.jp/kegg-bin/show_pathway?hsa04310/hsa:894%09red/hsa:4316%09red/hsa:7473%09red/hsa:4773%09red
Leishmaniasis	KEGG PATHWAY	hsa05140	3	74	0.00179728	0.0182371	NCF2|NCF1|FCGR3A	http://www.genome.jp/kegg-bin/show_pathway?hsa05140/hsa:4688%09red/hsa:653361%09red/hsa:2214%09red
Pantothenate and CoA biosynthesis	KEGG PATHWAY	hsa00770	2	19	0.00192478	0.0182371	VNN2|VNN3	http://www.genome.jp/kegg-bin/show_pathway?hsa00770/hsa:55350%09red/hsa:8875%09red
Metabolism of xenobiotics by cytochrome P450	KEGG PATHWAY	hsa00980	3	76	0.00193424	0.0182371	ADH7|GSTA2|HSD11B1	http://www.genome.jp/kegg-bin/show_pathway?hsa00980/hsa:3290%09red/hsa:131%09red/hsa:2939%09red
Chemical carcinogenesis	KEGG PATHWAY	hsa05204	3	82	0.00238354	0.0202816	ADH7|GSTA2|HSD11B1	http://www.genome.jp/kegg-bin/show_pathway?hsa05204/hsa:3290%09red/hsa:131%09red/hsa:2939%09red
Cytokine-cytokine receptor interaction	KEGG PATHWAY	hsa04060	5	294	0.00245837	0.0202816	TNFRSF10C|CCR3|CXCL2|LTB|CXCR4	http://www.genome.jp/kegg-bin/show_pathway?hsa04060/hsa:1232%09red/hsa:4050%09red/hsa:7852%09red/hsa:8794%09red/hsa:2920%09red
IL-17 signaling pathway	KEGG PATHWAY	hsa04657	3	93	0.00336397	0.0261202	CLGN|CXCL2|MMP9	http://www.genome.jp/kegg-bin/show_pathway?hsa04657/hsa:4312%09red/hsa:4318%09red/hsa:2920%09red
Biosynthesis of unsaturated fatty acids	KEGG PATHWAY	hsa01040	2	27	0.00366149	0.0268509	ELOVL6|SCD	http://www.genome.jp/kegg-bin/show_pathway?hsa01040/hsa:6319%09red/hsa:79071%09red
Butanoate metabolism	KEGG PATHWAY	hsa00650	2	28	0.00391511	0.0270533	OXCT1|BDH1	http://www.genome.jp/kegg-bin/show_pathway?hsa00650/hsa:622%09red/hsa:5019%09red
NF-kappa B signaling pathway	KEGG PATHWAY	hsa04064	3	100	0.00409899	0.0270533	LTB|CXCL2|LCK	http://www.genome.jp/kegg-bin/show_pathway?hsa04064/hsa:3932%09red/hsa:4050%09red/hsa:2920%09red
Th17 cell differentiation	KEGG PATHWAY	hsa04659	3	107	0.00492444	0.0309536	NFATC2|RORC|LCK	http://www.genome.jp/kegg-bin/show_pathway?hsa04659/hsa:3932%09red/hsa:6097%09red/hsa:4773%09red
Yersinia infection	KEGG PATHWAY	hsa05135	3	121	0.00685824	0.0411495	NFATC2|FYB1|LCK	http://www.genome.jp/kegg-bin/show_pathway?hsa05135/hsa:3932%09red/hsa:2533%09red/hsa:4773%09red
Bladder cancer	KEGG PATHWAY	hsa05219	2	41	0.00791679	0.0447715	CLGN|MMP9	http://www.genome.jp/kegg-bin/show_pathway?hsa05219/hsa:4312%09red/hsa:4318%09red
Relaxin signaling pathway	KEGG PATHWAY	hsa04926	3	130	0.00830812	0.0447715	CLGN|COL4A2|MMP9	http://www.genome.jp/kegg-bin/show_pathway?hsa04926/hsa:4312%09red/hsa:4318%09red/hsa:1284%09red
Natural killer cell mediated cytotoxicity	KEGG PATHWAY	hsa04650	3	131	0.00847946	0.0447715	NFATC2|FCGR3A|LCK	http://www.genome.jp/kegg-bin/show_pathway?hsa04650/hsa:3932%09red/hsa:2214%09red/hsa:4773%09red
Apoptosis	KEGG PATHWAY	hsa04210	1	136	0.346868	0.392559	CTSS	http://www.genome.jp/kegg-bin/show_pathway?hsa04210/hsa:1520%09red
Insulin signaling pathway	KEGG PATHWAY	hsa04910	1	137	0.348899	0.392559	GYS2	http://www.genome.jp/kegg-bin/show_pathway?hsa04910/hsa:2998%09red
Apelin signaling pathway	KEGG PATHWAY	hsa04371	1	137	0.348899	0.392559	AGTR1	http://www.genome.jp/kegg-bin/show_pathway?hsa04371/hsa:185%09red
Measles	KEGG PATHWAY	hsa05162	1	138	0.350924	0.392559	CCND2	http://www.genome.jp/kegg-bin/show_pathway?hsa05162/hsa:894%09red
Estrogen signaling pathway	KEGG PATHWAY	hsa04915	1	138	0.350924	0.392559	MMP9	http://www.genome.jp/kegg-bin/show_pathway?hsa04915/hsa:4318%09red
Signaling pathways regulating pluripotency of stem cells	KEGG PATHWAY	hsa04550	1	140	0.354955	0.393732	WNT3	http://www.genome.jp/kegg-bin/show_pathway?hsa04550/hsa:7473%09red
Cell adhesion molecules (CAMs)	KEGG PATHWAY	hsa04514	1	146	0.366901	0.396842	SELL	http://www.genome.jp/kegg-bin/show_pathway?hsa04514/hsa:6402%09red
Breast cancer	KEGG PATHWAY	hsa05224	1	147	0.36887	0.396842	WNT3	http://www.genome.jp/kegg-bin/show_pathway?hsa05224/hsa:7473%09red
Phospholipase D signaling pathway	KEGG PATHWAY	hsa04072	1	148	0.370833	0.396842	AGTR1	http://www.genome.jp/kegg-bin/show_pathway?hsa04072/hsa:185%09red
Gastric cancer	KEGG PATHWAY	hsa05226	1	149	0.372791	0.396842	WNT3	http://www.genome.jp/kegg-bin/show_pathway?hsa05226/hsa:7473%09red
Adrenergic signaling in cardiomyocytes	KEGG PATHWAY	hsa04261	1	149	0.372791	0.396842	AGTR1	http://www.genome.jp/kegg-bin/show_pathway?hsa04261/hsa:185%09red
Oxytocin signaling pathway	KEGG PATHWAY	hsa04921	1	153	0.380559	0.398681	NFATC2	http://www.genome.jp/kegg-bin/show_pathway?hsa04921/hsa:4773%09red
mTOR signaling pathway	KEGG PATHWAY	hsa04150	1	153	0.380559	0.398681	WNT3	http://www.genome.jp/kegg-bin/show_pathway?hsa04150/hsa:7473%09red
Jak-STAT signaling pathway	KEGG PATHWAY	hsa04630	1	162	0.397692	0.413349	CCND2	http://www.genome.jp/kegg-bin/show_pathway?hsa04630/hsa:894%09red
NOD-like receptor signaling pathway	KEGG PATHWAY	hsa04621	1	178	0.426998	0.440342	CXCL2	http://www.genome.jp/kegg-bin/show_pathway?hsa04621/hsa:2920%09red
Epstein-Barr virus infection	KEGG PATHWAY	hsa05169	1	201	0.466664	0.477516	CCND2	http://www.genome.jp/kegg-bin/show_pathway?hsa05169/hsa:894%09red
Rap1 signaling pathway	KEGG PATHWAY	hsa04015	1	210	0.481433	0.48884	FYB1	http://www.genome.jp/kegg-bin/show_pathway?hsa04015/hsa:2533%09red
Regulation of actin cytoskeleton	KEGG PATHWAY	hsa04810	1	214	0.487866	0.49159	CXCR4	http://www.genome.jp/kegg-bin/show_pathway?hsa04810/hsa:7852%09red
Endocytosis	KEGG PATHWAY	hsa04144	1	244	0.533657	0.533657	CXCR4	http://www.genome.jp/kegg-bin/show_pathway?hsa04144/hsa:7852%09red
