# Supplementary material for: Transcriptomic analysis reveals shared gene signatures and molecular mechanisms between obesity and periodontitis
Source: Front Immunol. 2023 Mar 29;14:1101854. doi: 10.3389/fimmu.2023.1101854 (PMC10090675; doi:10.3389/fimmu.2023.1101854)
Supplement: Supplementary file 4 [file Table_4.xlsx]

## Sheet: Supplementary Table 4
Supplementary Table 4. Top 30 hub genes identified by four algorithms.
Rank	Algorithm
	DEGREE	DMNC	MCC	MCC
1	FCGR3A	VNN2	MNDA	FCGR3A
2	FGR	CLEC12A	FGR	FGR
3	MNDA	CCR3	FCGR3A	MNDA
4	MMP9	LILRA1	LILRA1	MMP9
5	SELL	P2RY13	LY86	SELL
6	NCF2	LILRB3	NCF2	NCF2
7	FYB1	LY86	SELL	LY86
8	EVI2B	LYZ	EVI2B	FYB1
9	LY86	MNDA	FYB1	LILRA1
10	TREM1	IGSF6	TREM1	EVI2B
11	LILRA1	EVI2B	CLEC12A	CTSS
12	IGSF6	TREM1	CTSS	CXCR4
13	CTSS	FYB1	MMP9	TREM1
14	CXCR4	LCK	IGSF6	IGSF6
15	LCK	CTSS	CXCR4	CLEC12A
16	SAA1	NCF2	CCR3	FCN1
17	CLEC12A	MMP7	VNN2	CXCL2
18	FCN1	CD3G	P2RY13	LCK
19	CXCL2	CLEC4E	CXCL2	NCF1
20	VNN2	CXCR4	LCK	SPP1
21	NCF1	AMICA1	LYZ	P2RY13
22	SPP1	GAPT	FCN1	CCR3
23	P2RY13	FCN1	NCF1	MMP7
24	LYZ	CXCL2	MMP7	LYZ
25	CCR3	SELL	CD3G	CD3G
26	EOMES	FGR	CLEC4E	VNN2
27	TRAF3IP3	FCGR3A	SPP1	SAA1
28	MMP7	EOMES	SAA1	EOMES
29	CD3G	PROK2	EOMES	CLEC4E
30	CLEC4E	PLA2G7	AMICA1	AMICA1
