# Supplementary material for: Transcriptomic analysis reveals shared gene signatures and molecular mechanisms between obesity and periodontitis
Source: Front Immunol. 2023 Mar 29;14:1101854. doi: 10.3389/fimmu.2023.1101854 (PMC10090675; doi:10.3389/fimmu.2023.1101854)
Supplement: Supplementary file 5 [file Table_5.xlsx]

## Sheet: Supplementary Table 5
Supplementary Table5. 80 miRNAs related to obesity and 33 miRNAs related to periodontitis according to Human microRNA Disease Database.
Category	Mir	Disease	Pmid
circulation_biomarker_diagnosis_down	hsa-mir-143	Obesity	26223376
circulation_biomarker_diagnosis_down	hsa-mir-335	Obesity	26223376
circulation_biomarker_diagnosis_ns	hsa-mir-132	Obesity	21367929
circulation_biomarker_diagnosis_ns	hsa-mir-17	Obesity	21367929
circulation_biomarker_diagnosis_ns	hsa-mir-143	Obesity	25637573
circulation_biomarker_diagnosis_ns	hsa-mir-223	Obesity	25637573
circulation_biomarker_diagnosis_ns	hsa-mir-103	Obesity	26406295
circulation_biomarker_diagnosis_ns	hsa-mir-122	Obesity	26406295
circulation_biomarker_diagnosis_ns	hsa-mir-130a	Obesity	26406295
circulation_biomarker_diagnosis_ns	hsa-mir-150	Obesity	26406295
circulation_biomarker_diagnosis_ns	hsa-mir-221	Obesity	26406295
circulation_biomarker_diagnosis_ns	hsa-mir-29c	Obesity	26406295
circulation_biomarker_diagnosis_ns	hsa-mir-30a	Obesity	26406295
circulation_biomarker_diagnosis_ns	hsa-mir-324	Obesity	26406295
circulation_biomarker_diagnosis_ns	hsa-mir-340	Obesity	26406295
circulation_biomarker_diagnosis_ns	hsa-mir-375	Obesity	26406295
circulation_biomarker_diagnosis_ns	hsa-mir-652	Obesity	26406295
circulation_biomarker_diagnosis_ns	hsa-mir-99b	Obesity	26406295
circulation_biomarker_diagnosis_ns	hsa-mir-146a	Periodontitis	29517812
circulation_biomarker_diagnosis_ns	hsa-mir-155	Periodontitis	29517812
circulation_biomarker_diagnosis_ns	hsa-mir-126	Obesity	29607782
circulation_biomarker_diagnosis_ns	hsa-mir-146a	Obesity	29607782
circulation_biomarker_diagnosis_ns	hsa-mir-150	Obesity	29607782
circulation_biomarker_diagnosis_ns	hsa-mir-181b	Obesity	29607782
circulation_biomarker_diagnosis_ns	hsa-mir-34a	Obesity	29607782
circulation_biomarker_diagnosis_up	hsa-mir-370	Obesity	26223376
circulation_biomarker_diagnosis_up	hsa-mir-378	Obesity	26223376
circulation_biomarker_diagnosis_up	hsa-mir-122	Obesity	30160046
circulation_biomarker_diagnosis_up	hsa-mir-423	Obesity	30160046
circulation_biomarker_diagnosis_up	hsa-mir-484	Obesity	30160046
circulation_biomarker_diagnosis_up	hsa-mir-486	Obesity	30160046
circulation_biomarker_diagnosis_up	hsa-mir-532	Obesity	30160046
circulation_biomarker_diagnosis_up	hsa-mir-92a	Obesity	30160046
circulation_biomarker_diagnosis_up	hsa-mir-126	Obesity	30248300
circulation_biomarker_diagnosis_up	hsa-mir-130b	Obesity	30248300
circulation_biomarker_diagnosis_up	hsa-mir-21	Obesity	30248300
circulation_biomarker_diagnosis_up	hsa-mir-221	Obesity	30248300
circulation_biomarker_diagnosis_up	hsa-mir-222	Obesity	30248300
circulation_biomarker_diagnosis-down	hsa-mir-181b	Obesity	30160046
genetics_GWAS	hsa-mir-26b	Obesity	24807789
genetics_GWAS	hsa-mir-27a	Obesity	27537871
genetics_knock down_promote	hsa-mir-150	Obesity	26833392
genetics_knock down_promote	hsa-mir-34a	Obesity	27377585
genetics_knock down_suppress	hsa-mir-21	Obesity	25141837
genetics_knock down_suppress	hsa-mir-127	Obesity	27532680
genetics_overexpression_promote	hsa-mir-138	Obesity	27762728
genetics_overexpression_promote	hsa-mir-222	Obesity	27762728
other	hsa-mir-143	Obesity	19188425
other	hsa-mir-375	Obesity	21291493
other	hsa-mir-17	Periodontitis	21898695
other	hsa-mir-146b	Obesity	22393448
other	hsa-let-7g	Obesity	22614057
other	hsa-mir-107	Obesity	22645244
other	hsa-mir-221	Obesity	23867206
other	hsa-mir-122	Obesity	24165878
other	hsa-mir-33	Obesity	24165878
other	hsa-mir-125a	Obesity	24901105
other	hsa-mir-378	Obesity	24923530
other	hsa-mir-146b	Obesity	24931160
other	hsa-mir-27a	Obesity	25510894
other	hsa-mir-27b	Obesity	25510894
other	hsa-mir-122	Obesity	25515554
other	hsa-mir-126	Obesity	25701361
other	hsa-mir-16	Obesity	25701361
other	hsa-mir-425	Obesity	25701361
other	hsa-mir-634	Obesity	25701361
other	hsa-let-7d	Obesity	25704235
other	hsa-let-7f	Obesity	25710930
other	hsa-mir-33a	Obesity	25769350
other	hsa-mir-26a	Obesity	26107166
other	hsa-mir-125a	Obesity	26148871
other	hsa-mir-483	Obesity	26148871
other	hsa-mir-223	Obesity	26962854
other	hsa-mir-378	Obesity	27721392
other	hsa-mir-148a	Obesity	27878286
other	hsa-mir-30a	Obesity	30002134
other	hsa-mir-146a	Periodontitis	30012943
other	hsa-mir-146a	Obesity	30212608
target gene	hsa-mir-143	Obesity	16195701
target gene	hsa-mir-27a	Obesity	20060380
target gene	hsa-mir-146b	Obesity	24428800
target gene	hsa-mir-126	Obesity	25887648
target gene	hsa-mir-145	Obesity	25887648
target gene	hsa-mir-193b	Obesity	25887648
target gene	hsa-mir-21	Obesity	25887648
target gene	hsa-mir-29b	Obesity	25887648
target gene	hsa-mir-342	Obesity	25895816
target gene	hsa-mir-26b	Obesity	26016996
target gene	hsa-mir-130	Obesity	28242765
target gene	hsa-mir-126	Obesity	28367267
target gene	hsa-mir-302a	Periodontitis	29058810
target gene	hsa-mir-361	Obesity	29191698
target gene	hsa-mir-574	Obesity	29191698
target gene	hsa-mir-24	Obesity	29787826
target gene	hsa-mir-21	Periodontitis	29884447
target gene	hsa-mir-21a	Obesity	30020817
target gene	hsa-mir-499	Obesity	30097922
therapeutic target	hsa-mir-200a	Obesity	24394757
therapeutic target	hsa-mir-200b	Periodontitis	25630869
therapeutic target	hsa-mir-223	Obesity	25842981
therapeutic target	hsa-mir-126	Obesity	26122028
therapeutic target	hsa-mir-1908	Obesity	26349979
therapeutic target	hsa-mir-143	Obesity	27623943
therapeutic target	hsa-mir-543	Periodontitis	29851072
transcription factor target	hsa-mir-210	Obesity	25833255
transcription factor target	hsa-mir-148a	Obesity	26001136
transcription factor target	hsa-mir-34a	Obesity	26036628
tissue_expression_down	hsa-mir-26b	Obesity	25999046
tissue_expression_down	hsa-mir-495	Periodontitis	26987780
tissue_expression_down	hsa-mir-146a	Obesity	28652200
tissue_expression_down	hsa-mir-155	Obesity	28652200
tissue_expression_ns	hsa-mir-219	Obesity	23817051
tissue_expression_ns	hsa-mir-422b	Obesity	23817051
tissue_expression_ns	hsa-mir-523	Obesity	23817051
tissue_expression_ns	hsa-mir-575	Obesity	23817051
tissue_expression_ns	hsa-mir-579	Obesity	23817051
tissue_expression_ns	hsa-mir-618	Obesity	23817051
tissue_expression_ns	hsa-mir-659	Obesity	23817051
tissue_expression_ns	hsa-mir-125a	Obesity	24675842
tissue_expression_ns	hsa-mir-200a	Obesity	24758184
tissue_expression_ns	hsa-mir-200b	Obesity	24758184
tissue_expression_ns	hsa-mir-335	Obesity	24758184
tissue_expression_ns	hsa-mir-342	Obesity	24758184
tissue_expression_ns	hsa-mir-122	Obesity	25769350
tissue_expression_ns	hsa-let-7f	Obesity	27049726
tissue_expression_ns	hsa-mir-10b	Obesity	27682205
tissue_expression_ns	hsa-mir-204	Obesity	27682205
tissue_expression_ns	hsa-mir-3613	Obesity	27682205
tissue_expression_ns	hsa-mir-4532	Obesity	27682205
tissue_expression_ns	hsa-mir-370	Obesity	28386478
tissue_expression_ns	hsa-let-7a	Periodontitis	29226952
tissue_expression_ns	hsa-mir-100	Periodontitis	29226952
tissue_expression_ns	hsa-mir-125b	Periodontitis	29226952
tissue_expression_ns	hsa-mir-21	Periodontitis	29226952
tissue_expression_up	hsa-mir-143	Obesity	18809385
tissue_expression_up	hsa-mir-335	Obesity	19460359
tissue_expression_up	hsa-mir-21	Obesity	21426570
tissue_expression_up	hsa-mir-18a	Obesity	22043006
tissue_expression_up	hsa-mir-30e	Obesity	22043006
tissue_expression_up	hsa-let-7a-1	Periodontitis	22128589
tissue_expression_up	hsa-let-7a-2	Periodontitis	22128589
tissue_expression_up	hsa-let-7a-3	Periodontitis	22128589
tissue_expression_up	hsa-let-7c	Periodontitis	22128589
tissue_expression_up	hsa-mir-130a	Periodontitis	22128589
tissue_expression_up	hsa-mir-181b-1	Periodontitis	22128589
tissue_expression_up	hsa-mir-181b-2	Periodontitis	22128589
tissue_expression_up	hsa-mir-19b-1	Periodontitis	22128589
tissue_expression_up	hsa-mir-19b-2	Periodontitis	22128589
tissue_expression_up	hsa-mir-23a	Periodontitis	22128589
tissue_expression_up	hsa-mir-301a	Periodontitis	22128589
tissue_expression_up	hsa-mir-30a	Periodontitis	22128589
tissue_expression_up	hsa-mir-520d	Periodontitis	22128589
tissue_expression_up	hsa-mir-548a-1	Periodontitis	22128589
tissue_expression_up	hsa-mir-548a-2	Periodontitis	22128589
tissue_expression_up	hsa-mir-548a-3	Periodontitis	22128589
tissue_expression_up	hsa-mir-221	Obesity	23756832
tissue_expression_up	hsa-mir-378	Obesity	24771406
tissue_expression_up	hsa-let-7b	Obesity	26258540
tissue_expression_up	hsa-mir-21	Periodontitis	26987780
tissue_expression_up	hsa-mir-199a	Obesity	27279151
tissue_expression_up	hsa-mir-223	Obesity	27812198
tissue_expression_up	hsa-let-7b	Periodontitis	30350903
tissue_expression_up	hsa-mir-126	Periodontitis	30350903
tissue_expression_up	hsa-mir-1274b	Periodontitis	30350903
tissue_expression_up	hsa-mir-17	Periodontitis	30350903
tissue_expression_up	hsa-mir-19b	Periodontitis	30350903
tissue_expression_up	hsa-mir-21	Periodontitis	30350903
tissue_expression_up	hsa-mir-24	Periodontitis	30350903
tissue_expression_up	hsa-mir-720	Periodontitis	30350903
