# Supplementary material for: Transcriptomic analysis reveals shared gene signatures and molecular mechanisms between obesity and periodontitis
Source: Front Immunol. 2023 Mar 29;14:1101854. doi: 10.3389/fimmu.2023.1101854 (PMC10090675; doi:10.3389/fimmu.2023.1101854)
Supplement: Supplementary file 6 [file Table_6.xlsx]

## Sheet: Supplementary Table 6
Supplementary Table 6. Validated miRNA-mRNA information obtained from databases
Database	Mature_mirna_acc	Mature_mirna_id	Target_symbol	Target_entrez	Target_ensembl	Experiment	Support_type	Pubmed_id	Type
mirecords	MIMAT0000449	hsa-miR-146a-5p	CXCR4	7852	ENSG00000121966	Luciferase activity assay		18568019	validated
mirecords	MIMAT0000449	hsa-miR-146a-5p	CXCR4	7852	ENSG00000121966	Luciferase activity assay		18568019	validated
mirecords	MIMAT0000449	hsa-miR-146a-5p	CXCR4	7852	ENSG00000121966	Luciferase activity assay		18568019	validated
mirecords	MIMAT0000449	hsa-miR-146a-5p	CXCR4	7852	ENSG00000121966	Luciferase activity assay		18568019	validated
mirtarbase	MIMAT0000070	hsa-miR-17-5p	CTSS	1520	ENSG00000163131	HITS-CLIP	Functional MTI (Weak)	22473208	validated
mirtarbase	MIMAT0000445	hsa-miR-126-3p	MMP7	4316	ENSG00000137673	Luciferase reporter assay	Functional MTI	23437250	validated
mirtarbase	MIMAT0000449	hsa-miR-146a-5p	CXCR4	7852	ENSG00000121966	qRT-PCR//Luciferase reporter assay//Western blot	Functional MTI	18568019	validated
mirtarbase	MIMAT0000449	hsa-miR-146a-5p	CXCR4	7852	ENSG00000121966	Microarray	Functional MTI (Weak)	20375304	validated
mirtarbase	MIMAT0000449	hsa-miR-146a-5p	CXCR4	7852	ENSG00000121966	Luciferase reporter assay//qRT-PCR//Western blot	Functional MTI	26082201	validated
mirtarbase	MIMAT0000445	hsa-miR-126-3p	CXCR4	7852	ENSG00000121966	qRT-PCR//Western blot	Functional MTI	24532280	validated
mirtarbase	MIMAT0000445	hsa-miR-126-3p	CXCR4	7852	ENSG00000121966	Luciferase reporter assay	Functional MTI	24189753	validated
mirtarbase	MIMAT0000445	hsa-miR-126-3p	CXCR4	7852	ENSG00000121966	Luciferase reporter assay//Western blot	Functional MTI	23744532	validated
mirtarbase	MIMAT0000080	hsa-miR-24-3p	IGSF6	10261	ENSG00000140749	HITS-CLIP	Functional MTI (Weak)	23824327	validated
mirtarbase	MIMAT0000080	hsa-miR-24-3p	IGSF6	10261	ENSG00000283934	HITS-CLIP	Functional MTI (Weak)	23824327	validated
tarbase	MIMAT0000646	hsa-miR-155-5p	FGR	2268	ENSG00000000938	Degradome sequencing	positive		validated
tarbase	MIMAT0000445	hsa-miR-126-3p	CXCL2	2920	ENSG00000081041	Degradome sequencing	positive		validated
tarbase	MIMAT0000646	hsa-miR-155-5p	CXCL2	2920	ENSG00000081041	Degradome sequencing	positive		validated
tarbase	MIMAT0000449	hsa-miR-146a-5p	FYB1	2533	ENSG00000082074	Degradome sequencing	negative		validated
tarbase	MIMAT0000063	hsa-let-7b-5p	NCF2	4688	ENSG00000116701	Degradome sequencing	positive		validated
tarbase	MIMAT0000449	hsa-miR-146a-5p	NCF2	4688	ENSG00000116701	Degradome sequencing	positive		validated
tarbase	MIMAT0000646	hsa-miR-155-5p	NCF2	4688	ENSG00000116701	Degradome sequencing	positive		validated
tarbase	MIMAT0000063	hsa-let-7b-5p	CXCR4	7852	ENSG00000121966	Degradome sequencing	positive		validated
tarbase	MIMAT0000425	hsa-miR-130a-3p	CXCR4	7852	ENSG00000121966	Degradome sequencing	negative		validated
tarbase	MIMAT0000449	hsa-miR-146a-5p	CXCR4	7852	ENSG00000121966	Degradome sequencing	negative		validated
tarbase	MIMAT0000646	hsa-miR-155-5p	CXCR4	7852	ENSG00000121966	Degradome sequencing//Degradome sequencing	positive		validated
tarbase	MIMAT0000318	hsa-miR-200b-3p	CXCR4	7852	ENSG00000121966	Degradome sequencing	positive		validated
tarbase	MIMAT0000445	hsa-miR-126-3p	MMP7	4316	ENSG00000137673	Degradome sequencing//Degradome sequencing//Degradome sequencing	positive		validated
tarbase	MIMAT0000449	hsa-miR-146a-5p	MMP7	4316	ENSG00000137673	Degradome sequencing	positive		validated
tarbase	MIMAT0000318	hsa-miR-200b-3p	MMP7	4316	ENSG00000137673	Degradome sequencing	positive		validated
tarbase	MIMAT0000070	hsa-miR-17-5p	CTSS	1520	ENSG00000163131	Degradome sequencing	positive		validated
tarbase	MIMAT0000080	hsa-miR-24-3p	CTSS	1520	ENSG00000163131	Degradome sequencing	positive		validated
tarbase	MIMAT0000445	hsa-miR-126-3p	MNDA	4332	ENSG00000163563	Degradome sequencing	positive		validated
tarbase	MIMAT0000318	hsa-miR-200b-3p	MNDA	4332	ENSG00000163563	Degradome sequencing	negative		validated
tarbase	MIMAT0000445	hsa-miR-126-3p	EVI2B	2124	ENSG00000185862	Degradome sequencing	positive		validated
tarbase	MIMAT0000449	hsa-miR-146a-5p	EVI2B	2124	ENSG00000185862	Degradome sequencing	negative		validated
