# Supplementary material for: Transcriptomic analysis reveals shared gene signatures and molecular mechanisms between obesity and periodontitis
Source: Front Immunol. 2023 Mar 29;14:1101854. doi: 10.3389/fimmu.2023.1101854 (PMC10090675; doi:10.3389/fimmu.2023.1101854)
Supplement: Supplementary file 7 [file Table_7.xlsx]

## Sheet: Supplementary Table 7
Supplementary Table 7. Validated transcription factor (TF)-miRNA information obtained from TransmiR database
TF name	miRNA name	Action type	SRAID/PMID
AGO2	hsa-mir-155	Repression	24263100
AKT1	hsa-mir-155	Repression	19699171
AKT2	hsa-mir-200b	Regulation	22809628
AP-1	hsa-mir-155	Activation	21515911
AP-1	hsa-mir-21	Activation	18384814
AP-1	hsa-mir-21	Activation	18850008
AP-1	hsa-mir-21	Activation	22322403
AP-1	hsa-mir-21	Activation	24149370
AP-1	hsa-mir-30a	Repression	27067395
AR	hsa-mir-21	Activation	19738047
ASCL2	hsa-mir-200b	Repression	25371200
ATOH8	hsa-mir-126	Activation	27780851
BCL6	hsa-mir-155	Repression(feedback)	23166356
BCR	hsa-mir-155	Activation	18048365
BMP4	hsa-mir-200b	Activation	20621051
BMP6	hsa-mir-21	Repression(feedback)	19308091
BMPR1A	hsa-mir-21	Regulation	20130193
BMPR1B	hsa-mir-21	Regulation	20130193
BRCA1	hsa-mir-146a	Activation(feedback)	19190326
BRCA1	hsa-mir-146a	Regulation(feedback)	22936386
BRCA1	hsa-mir-146a	Activation(feedback)	25417703
BRCA1	hsa-mir-155	Regulation	22936386
BRCA1	hsa-mir-155	Repression	25800897
BRCA1	hsa-mir-155	Repression	27596294
BRD4	hsa-mir-146a	Activation	26855180
BRD4	hsa-mir-155	Activation	26855180
CAMP	hsa-mir-155	Activation	20209161
CREB1	hsa-mir-21	Activation	21555366
CREBBP	hsa-mir-21	Activation	21555366
CREBBP	hsa-mir-21	Activation	24983504
CTNNB1	hsa-mir-146a	Activation	24561623
DDX5	hsa-mir-21	Activation(feedback)	22086602
DDX53	hsa-mir-200b	Repression(feedback)	24174534
DNMT1	hsa-mir-200b	Repression(feedback)	25595591
DNMT1	hsa-mir-30a	Repression(feedback)	28222434
DNMT3A	hsa-let-7b	Repression	27525719
DTX1	hsa-mir-21	Activation	23451269
E2F3	hsa-mir-200b	Repression(feedback)	27027446
EED	hsa-mir-146a	Repression	24699235
EED	hsa-mir-155	Repression	24699235
EED	hsa-mir-200b	Repression	25264103
EGFR	hsa-mir-21	Regulation(feedback)	20093556
EGR1	hsa-mir-200b	Regulation	20811575
EGR1	hsa-mir-30a	Regulation	20811575
EGR3	hsa-mir-146a	Activation	23733368
EHF	hsa-let-7b	Activation	27197175
EHMT2	hsa-let-7b	Repression	27525719
EIF2C2	hsa-let-7b	Activation	19064005
ELK1	hsa-mir-200b	Repression	24072701
ELK3	hsa-mir-155	Repression(feedback)	25401928
EP300	hsa-mir-21	Activation	23451269
EP300	hsa-mir-21	Activation	24983504
EPAS1	hsa-mir-146a	Activation	26045293
EPAS1	hsa-mir-24	Activation	17194750
ESR1	hsa-mir-21	Activation	19264808
ESR1	hsa-mir-21	Repression(feedback)	19826037
ESR2	hsa-mir-30a	Repression(feedback)	22231442
ETS1	hsa-mir-126	Activation	27870587
ETS1	hsa-mir-146a	Activation	21738483
ETS1	hsa-mir-155	Regulation(feedback)	20435894
ETS1	hsa-mir-21	Repression	24080728
ETS1	hsa-mir-21	Activation	24149370
ETS2	hsa-mir-155	Activation	24362029
ETV4	hsa-mir-200b	Activation	24072701
ETV5	hsa-mir-21	Regulation	21768389
EZH2	hsa-mir-146a	Repression	24699235
EZH2	hsa-mir-155	Repression	24699235
EZH2	hsa-mir-200b	Repression(feedback)	25264103
EZH2	hsa-mir-200b	Repression(feedback)	25542019
EZH2	hsa-mir-200b	Repression(feedback)	25595591
EZH2	hsa-mir-200b	Repression(feedback)	25890085
EZH2	hsa-mir-200b	Repression(feedback)	27272214
EZH2	hsa-mir-30a	Repression	25890085
FOS	hsa-mir-21	Activation	21273303
FOS	hsa-mir-21	Activation	26193421
FOSB	hsa-mir-155	Activation	18048365
FOXF2	hsa-mir-200b	Repression	25798833
FOXM1	hsa-mir-200b	Repression	24918286
FOXO3	hsa-let-7b	Activation	28398822
FOXO3	hsa-mir-21	Repression(feedback)	20371612
FOXP3	hsa-mir-146a	Activation	25712342
FOXP3	hsa-mir-155	Activation	19144316
FOXP3	hsa-mir-155	Activation	19234151
FOXP3	hsa-mir-155	Activation	20209161
FOXP3	hsa-mir-155	Activation	21743493
GATA2	hsa-mir-126	Activation	27780851
GATA3	hsa-mir-200b	Repression	21403400
GFI1	hsa-mir-21	Repression	24334453
GRHL2	hsa-mir-200b	Activation	26887977
GRHL2	hsa-mir-200b	Activation	26933170
GRHL3	hsa-mir-21	Repression	22614019
HDAC1	hsa-mir-146a	Repression	26224317
HDAC1	hsa-mir-200b	Repression	24830600
HDAC1	hsa-mir-200b	Repression	25279705
HDAC2	hsa-mir-130a	Repression	26436920
HDAC2	hsa-mir-155	Repression	24675724
HDAC2	hsa-mir-200b	Repression	23975430
HDAC2	hsa-mir-200b	Repression	24174534
HDAC4	hsa-mir-155	Repression	24675724
HDAC4	hsa-mir-200b	Repression	24830600
HIF1A	hsa-mir-126	Activation	25200057
HIF1A	hsa-mir-130a	Activation(feedback)	27783707
HIF1A	hsa-mir-146a	Activation(feedback)	26045293
HIF1A	hsa-mir-146a	Activation(feedback)	27783707
HIF1A	hsa-mir-155	Activation(feedback)	21807897
HIF1A	hsa-mir-21	Activation	24983504
HIF1A	hsa-mir-24	Activation	17194750
HNF4A	hsa-mir-200b	Activation	24766136
HOXA9	hsa-mir-21	Activation(feedback)	24334453
HOXD10	hsa-mir-146a	Repression(feedback)	25010866
IL1B	hsa-mir-146a	Activation	19333945
IL1B	hsa-mir-21	Activation(feedback)	23078795
IL6	hsa-let-7b	Activation	21352471
IRF1	hsa-mir-155	Repression	22170100
IRF3	hsa-mir-155	Activation	27530922
IRF4	hsa-mir-155	Activation(feedback)	21680528
JUN	hsa-mir-146a	Activation(feedback)	26718614
JUN	hsa-mir-200b	Repression(feedback)	27550813
JUN	hsa-mir-21	Activation(feedback)	24606718
JUNB	hsa-mir-155	Activation	18048365
KDM2B	hsa-let-7b	Repression(feedback)	23001607
KDM2B	hsa-let-7b	Repression(feedback)	25225797
KDM5B	hsa-mir-200b	Repression	23759590
KHSRP	hsa-let-7b	Regulation	22844247
KLF2	hsa-mir-126	Activation	20364122
KLF2	hsa-mir-126	Activation	25031325
KLF4	hsa-mir-200b	Activation(feedback)	26341629
KLF4	hsa-mir-21	Activation	25202123
KLF5	hsa-mir-200b	Activation	24126055
KLF9	hsa-mir-21	Repression(feedback)	25305446
KMT2A	hsa-mir-146a	Activation	24699235
KMT2A	hsa-mir-155	Activation	24699235
LIN28	hsa-let-7b	Repression	20935637
LIN28	hsa-let-7b	Regulation(Double-Negative Feedback Loop)	21045151
LIN28B	hsa-let-7b	Repression(feedback)	21482675
MEIS1	hsa-mir-21	Activation	24334453
MITF	hsa-mir-146a	Regulation	19056895
MYB	hsa-mir-155	Activation(feedback)	21296997
MYB	hsa-mir-155	Activation(feedback)	26985867
MYB	hsa-mir-200b	Activation(feedback)	24067373
MYC	hsa-let-7b	Repression(feedback)	19211792
MYC	hsa-mir-130a	Activation(feedback)	23528537
MYC	hsa-mir-146a	Repression	18066065
MYC	hsa-mir-146a	Activation	24550252
MYC	hsa-mir-30a	Repression(feedback)	25311243
NF-Y	hsa-mir-21	Activation	27082112
NFE2L2	hsa-mir-126	Activation	26826707
NFE2L2	hsa-mir-146a	Activation	25623956
NFIB	hsa-mir-21	Repression(feedback)	18384814
NFKB1	hsa-let-7b	Activation	22348059
NFKB1	hsa-mir-130a	Activation(feedback)	24885472
NFKB1	hsa-mir-130a	Activation(feedback)	27040383
NFKB1	hsa-mir-146a	Activation(feedback)	19021527
NFKB1	hsa-mir-146a	Activation(feedback)	20061417
NFKB1	hsa-mir-146a	Regulation(feedback)	22927641
NFKB1	hsa-mir-146a	Activation(feedback)	24107356
NFKB1	hsa-mir-146a	Activation(feedback)	24985472
NFKB1	hsa-mir-155	Activation(feedback)	17911593
NFKB1	hsa-mir-155	Activation(feedback)	18940871
NFKB1	hsa-mir-155	Activation(feedback)	24059932
NFKB1	hsa-mir-155	Activation(feedback)	26899994
NFKB1	hsa-mir-155	Activation(feedback)	28087411
NFKB1	hsa-mir-200b	Activation	23565224
NFKB1	hsa-mir-21	Regulation	21081469
NFKB1	hsa-mir-21	Activation	21555366
NFKB1	hsa-mir-21	Repression	22286762
NFKB1	hsa-mir-21	Activation	25799148
NFKB1	hsa-mir-21	Activation	26080425
NFKB3	hsa-mir-155	Activation	22114673
NR1H3	hsa-mir-130a	Activation	26669941
PBX1	hsa-mir-21	Activation(feedback)	24334453
PDGF	hsa-mir-24	Regulation	20019669
PELP1	hsa-mir-200b	Repression	23975430
PLZF	hsa-mir-146a	Repression	18568019
POU5F1	hsa-mir-130a	Activation	24960162
PPARG	hsa-mir-21	Repression	28522568
PRDM1	hsa-mir-21	Repression(feedback)	22634616
PTEN	hsa-mir-21	Regulation(feedback)	18460397
PTEN	hsa-mir-21	Regulation(feedback)	20048743
RAS/ERK	hsa-mir-21	Activation	20154725
RBBP5	hsa-mir-146a	Activation	24699235
RBBP5	hsa-mir-155	Activation	24699235
REL	hsa-mir-21	Activation(feedback)	21730150
RELA	hsa-mir-130a	Activation(feedback)	20144951
RELA	hsa-mir-130a	Activation(feedback)	25595716
RELA	hsa-mir-146a	Activation	25623956
RELA	hsa-mir-146a	Activation	25757558
RELA	hsa-mir-146a	Activation	26224317
RELA	hsa-mir-146a	Activation	26718614
RELA	hsa-mir-155	Activation(feedback)	24059932
RELA	hsa-mir-155	Activation(feedback)	24769202
RELA	hsa-mir-155	Activation(feedback)	25092144
RELA	hsa-mir-155	Activation(feedback)	25200074
RELA	hsa-mir-200b	Activation	26433127
RELA	hsa-mir-21	Activation	20144951
RELA	hsa-mir-21	Activation	21730150
RELA	hsa-mir-21	Activation	24752868
RELA	hsa-mir-21	Activation	27876571
RELB	hsa-let-7b	Repression	27525719
REST	hsa-mir-21	Repression(feedback)	18362916
REST	hsa-mir-21	Repression(feedback)	19150961
RUNX2	hsa-mir-21	Repression	26853468
RUNX3	hsa-mir-30a	Activation	24447545
SIP1	hsa-mir-200b	Repression	18829540
SIX1	hsa-mir-200b	Repression	22286765
SLUG	hsa-mir-200b	Repression	22370643
SMAD3	hsa-mir-155	Activation	27626488
SMAD3	hsa-mir-200b	Activation	22020340
SMAD3	hsa-mir-21	Activation	23126427
SMAD4	hsa-mir-155	Activation	18794355
SMAD4	hsa-mir-155	Activation	27626488
SMAD4	hsa-mir-155	Activation	28359146
SMG-1	hsa-mir-155	Activation	20871480
SNAI1	hsa-mir-200b	Repression	25178837
SNAI2	hsa-mir-200b	Repression	23447531
SP1	hsa-mir-130a	Activation(feedback)	26436920
SP1	hsa-mir-200b	Activation(feedback)	24627491
SP1	hsa-mir-200b	Repression(feedback)	24830600
SP1	hsa-mir-200b	Repression(feedback)	27550813
SPI1	hsa-mir-146a	Activation	20375304
SPI1	hsa-mir-146a	Activation	21730352
SPI1	hsa-mir-146a	Activation	28399410
SPI1	hsa-mir-155	Activation(feedback)	21730352
SPI1	hsa-mir-21	Activation	18384814
STAT1	hsa-mir-155	Activation(feedback)	26156524
STAT3	hsa-mir-146a	Activation	25607648
STAT3	hsa-mir-155	Activation	23674757
STAT3	hsa-mir-155	Activation	23750211
STAT3	hsa-mir-155	Repression	25092123
STAT3	hsa-mir-21	Activation(feedback)	17496199
STAT3	hsa-mir-21	Regulation(feedback)	20546595
STAT3	hsa-mir-21	Activation(feedback)	20797623
STAT3	hsa-mir-21	Repression(feedback)	21715655
STAT3	hsa-mir-21	Activation(feedback)	24853489
STAT3	hsa-mir-21	Activation(feedback)	25031007
STAT3	hsa-mir-21	Activation(feedback)	25087183
STAT3	hsa-mir-21	Activation(feedback)	25118289
STAT3	hsa-mir-21	Activation(feedback)	25365510
STAT3	hsa-mir-24	Activation	22153071
STAT5	hsa-mir-155	Activation	23676217
TCF4	hsa-mir-146a	Activation	24561623
TCF4	hsa-mir-21	Activation(feedback)	21956205
TCF7L2	hsa-mir-21	Activation	21956205
TEAD2	hsa-mir-130a	Activation	26272168
TFAP2A	hsa-mir-126	Activation	26434590
TGFB1	hsa-mir-146a	Activation(feedback)	20375304
TGFB1	hsa-mir-155	Activation	18794355
TGFB1	hsa-mir-200b	Repression	18698484
TGFB1	hsa-mir-21	Activation(feedback)	20705240
TGFB1	hsa-mir-21	Activation(feedback)	22960625
TGFB1	hsa-mir-24	Repression	18353861
TGFB1	hsa-mir-24	Activation	18508316
TGFB1	hsa-mir-24	Regulation	20019669
TH	hsa-mir-21	Repression	27159391
TLR2	hsa-mir-146a	Activation(feedback)	20375304
TNFSF12	hsa-mir-146a	Activation	20098732
TP53	hsa-mir-146a	Repression	25757558
TP53	hsa-mir-155	Repression(feedback)	20170545
TP53	hsa-mir-200b	Activation	21518799
TP63	hsa-mir-155	Repression(feedback)	22797073
TP63	hsa-mir-155	Repression(feedback)	28418858
TP63	hsa-mir-200b	Activation	21917857
TP73	hsa-mir-200b	Activation	21917857
TP73	hsa-mir-200b	Activation	25972084
TRIM32	hsa-let-7b	Activation(feedback)	19269368
TWIST1	hsa-mir-200b	Repression	20473948
YAP1	hsa-mir-130a	Activation	26272168
YY1	hsa-mir-155	Repression	24675724
YY1	hsa-mir-155	Activation	26985867
ZBTB16	hsa-mir-146a	Repression	25705792
ZBTB7A	hsa-mir-21	Activation(feedback)	23355454
ZEB1	hsa-mir-200b	Repression(feedback)	18829540
ZEB1	hsa-mir-200b	Repression(feedback)	22908280
ZEB1	hsa-mir-200b	Repression(feedback)	25178837
ZEB2	hsa-mir-200b	Repression(feedback)	18829540
ZEB2	hsa-mir-200b	Repression(feedback)	22908280
