# Supplementary material for: Transcriptomic analysis reveals shared gene signatures and molecular mechanisms between obesity and periodontitis
Source: Front Immunol. 2023 Mar 29;14:1101854. doi: 10.3389/fimmu.2023.1101854 (PMC10090675; doi:10.3389/fimmu.2023.1101854)
Supplement: Supplementary file 8 [file Table_8.xlsx]

## Sheet: Supplementary Table 8
Supplementary Table 8. Detailed information of the GSEA results in GSE152991
Gene	Description	Setsize	EnrichmentScore	NES	Pvalue	P.adjust	Qvalues	Rank	Leading_edge	Core_enrichment
FGR	GOBP_PHAGOCYTOSIS	258	0.67325	1.91408	1e-10	1.57e-09	4.56e-10	2101	tags=35%, list=10%, signal=32%	IGHM/TREM2/IL1B/FGR/CD300LF/FCN1/RAC2/SLC11A1/CORO1A/IGHV1-18/CEACAM4/ALOX15/SIRPB1/IL2RG/CLEC7A/BIN2/FPR2/MYO1G/ITGB2/CD300A/NCF2/CFP/PTPRC/HCK/TRBC1/SIRPG/IL2RB/RHOH/STAP1/NOD2/TYROBP/ITGAL/IGHV3-7/SLAMF1/F2RL1/LYN/PLD4/MSR1/TIMD4/FCER1G/TNF/TLR2/BTK/SYK/NCKAP1L/IGHV1-24/PYCARD/FCGR1A/ITGB3/RAB39A/NCF4/ITGAM/MYD88/CEBPE/IGHV4-34/CCL2/MARCO/DOCK2/PTPRJ/AIF1/ICAM3/UNC13D/SH3BP1/ARHGAP25/CSK/CYBA/…
FGR	GOBP_MACROPHAGE_ACTIVATION	98	0.701998	1.89626	2.21e-08	2.08e-07	6.06e-08	2198	tags=41%, list=11%, signal=37%	SNCA/TREM2/FCGR3A/SLC11A1/MMP8/ITGB2/CST7/PTPRC/CCL3/STAP1/CX3CR1/IL13/TYROBP/IL6/TNF/TLR2/SYK/LRRK2/TLR1/ITGAM/CD84/AIF1/C5AR1/TLR6/HAVCR2/IL4R/SPHK1/HAMP/BPI/CD74/DYSF/VSIG4/ZC3H12A/GRN/THBS1/AGER/TLR9/PLCG2/MFHAS1/GPR137B
FGR	GOBP_REGULATION_OF_MACROPHAGE_ACTIVATION	56	0.67857	1.74876	0.000249158	0.000688848	0.000200561	2198	tags=43%, list=11%, signal=38%	SNCA/TREM2/MMP8/CST7/PTPRC/CCL3/STAP1/IL13/IL6/LRRK2/CD84/TLR6/HAVCR2/IL4R/SPHK1/HAMP/BPI/CD74/VSIG4/ZC3H12A/GRN/THBS1/MFHAS1/GPR137B
FGR	GOBP_MACROPHAGE_CYTOKINE_PRODUCTION	35	0.715036	1.73854	0.000485922	0.0012688	0.000369414	3106	tags=54%, list=15%, signal=46%	ACP5/LAPTM5/NOD2/PRG2/LILRB1/CARD9/SEMA7A/PYCARD/MYD88/TGFB1/P2RX7/CD74/TGFB2/PLCG2/SPON2/LITAF/RIPK2/TLR7/PANX1
FGR	GOBP_MACROPHAGE_ACTIVATION_INVOLVED_IN_IMMUNE_RESPONSE	18	0.76947	1.67427	0.00537777	0.0109894	0.00319959	3071	tags=61%, list=15%, signal=52%	TREM2/CX3CR1/TYROBP/SYK/HAVCR2/DYSF/GRN/PLCG2/NMI/LBP/SBNO2
LCK	GOBP_PHAGOCYTOSIS	258	0.718188	2.1594	1e-10	1.18e-09	5e-10	1960	tags=38%, list=10%, signal=35%	IGHV3-15/IGHV4-61/IGHM/IL1B/CEACAM4/FCN1/TRBC1/IGHV3-20/IGHA1/SIRPG/IGHV3-53/F2RL1/SIRPB1/IGLC3/FPR2/CORO1A/IGHV1-18/IGLL5/IGHV3-33/ALOX15/MYO1G/RHOH/CFP/BIN2/CD300LF/IGHV3-49/SLAMF1/IL2RG/NOD2/IGLC1/IGLC2/IL2RB/IGHV1-3/CLEC7A/IGHG4/IGKC/PTPRC/SLC11A1/IGHV3-7/IGHV3-43/HCK/IGHV2-5/IGHV3-48/ITGAL/IGHV1-24/FGR/IGHV3-66/RAC2/NCF2/LBP/TLR2/FCGR1A/IGHV4-4/LYN/IGHD/CD300A/NCF4/IGHV3-74/CEBPE/IGHV3-30/DO…
LCK	GOBP_MACROPHAGE_ACTIVATION	98	0.624144	1.76486	4.07e-05	0.000159576	6.79e-05	3616	tags=44%, list=18%, signal=36%	SNCA/CST7/CX3CR1/IL6/FCGR3A/PTPRC/SLC11A1/LBP/TLR2/TLR1/LRRK2/IL13/BPI/TNF/STAP1/DYSF/SYK/MMP8/IL4R/PLCG2/TLR6/TLR9/AIF1/C5AR1/ITGAM/AGER/CD74/TYROBP/ITGB2/ZC3H12A/SPHK1/SBNO2/FCGR2B/C1QA/GPR137B/CD93/IL1RL1/VSIG4/CD84/MYO18A/FER1L5/THBS1/CX3CL1
LCK	GOBP_REGULATION_OF_MACROPHAGE_ACTIVATION	56	0.596948	1.57327	0.00483751	0.0113682	0.00483751	3616	tags=41%, list=18%, signal=34%	SNCA/CST7/IL6/PTPRC/LBP/LRRK2/IL13/BPI/STAP1/MMP8/IL4R/TLR6/CD74/ZC3H12A/SPHK1/FCGR2B/GPR137B/IL1RL1/VSIG4/CD84/MYO18A/THBS1/CX3CL1
FYB1	GOBP_PHAGOCYTOSIS	258	0.744896	2.09739	1e-10	1.18e-09	2.89e-10	2169	tags=42%, list=11%, signal=38%	IGHV1-18/IGHV3-33/IGHV3-15/IGHV3-30/IGHM/IGHV4-61/IGHV3-20/IL1B/IGHV2-5/FCN1/IGHV3-66/CD300LF/TREM2/STAP1/IL2RG/CEACAM4/IGLC3/IGHD/FGR/SIRPB1/IGHA1/TRBC1/IGHV6-1/CORO1A/BIN2/RAC2/CLEC7A/IGLC2/F2RL1/SIRPG/PTPRC/MYO1G/ITGB2/NCF2/FPR2/HCK/IGHV5-51/NOD2/RHOH/CFP/IGLC1/IGHV3-53/IGHV3-49/CD300A/IL2RB/IGKC/IGLL5/IGHV3-43/SLAMF1/TYROBP/TLR2/SLC11A1/MARCO/BTK/ITGAL/MSR1/IGHV3-74/PLD4/LYN/IGHV4-4/FCER1G/LB…
FYB1	GOBP_MACROPHAGE_ACTIVATION	98	0.696732	1.84842	1.82e-08	9.53e-08	2.35e-08	2110	tags=42%, list=10%, signal=38%	SNCA/TREM2/STAP1/FCGR3A/CST7/PTPRC/ITGB2/IL6/TYROBP/CX3CR1/TLR2/SLC11A1/IL13/CCL3/BPI/LBP/ITGAM/MMP8/SYK/CD84/TLR1/VSIG4/AIF1/FCGR2B/TNF/IL4R/LRRK2/C5AR1/CD74/TLR6/GPR137B/SPHK1/HAVCR2/GRN/DYSF/HAMP/C1QA/PLCG2/ZC3H12A/MFHAS1/AGER
FYB1	GOBP_REGULATION_OF_MACROPHAGE_ACTIVATION	56	0.69133	1.74712	0.000124838	0.000345141	8.5e-05	2097	tags=45%, list=10%, signal=40%	SNCA/TREM2/STAP1/CST7/PTPRC/IL6/IL13/CCL3/BPI/LBP/MMP8/CD84/VSIG4/FCGR2B/IL4R/LRRK2/CD74/TLR6/GPR137B/SPHK1/HAVCR2/GRN/HAMP/ZC3H12A/MFHAS1
FYB1	GOBP_MACROPHAGE_CYTOKINE_PRODUCTION	35	0.698008	1.66562	0.000537111	0.00132864	0.000327325	2015	tags=40%, list=10%, signal=36%	ACP5/NOD2/LAPTM5/LILRB1/CARD9/PYCARD/PRG2/TGFB1/MYD88/CD74/SEMA7A/P2RX7/TLR7/PLCG2
FYB1	GOBP_MACROPHAGE_ACTIVATION_INVOLVED_IN_IMMUNE_RESPONSE	18	0.764906	1.64413	0.00238558	0.00467176	0.00115094	2015	tags=50%, list=10%, signal=45%	TREM2/TYROBP/CX3CR1/LBP/SYK/HAVCR2/GRN/DYSF/PLCG2
FYB1	GOBP_MACROPHAGE_MIGRATION	55	0.620212	1.56927	0.00261305	0.00472359	0.00116371	2252	tags=36%, list=11%, signal=32%	TREM2/STAP1/CCR2/SLAMF8/SLAMF1/CX3CR1/CCL3/C3AR1/CYP19A1/TRPV4/CCL2/ROR2/C5AR1/MCOLN2/PTK2B/CD200R1/CD9/CSF1R/CMKLR1/IL34
LY86	GOBP_PHAGOCYTOSIS	258	0.726909	2.38458	1e-10	1.18e-09	2.63e-10	2612	tags=45%, list=13%, signal=40%	IGHV3-33/IGHV4-61/IGLC3/IGHV4-34/IGHV3-53/IGHV3-15/IGHV3-49/IGHV1-3/IGLC1/IGHA1/IL1B/IGLL5/TREM2/IGHV4-59/IGKC/IGHV1-18/IGHV3-48/TRBC1/IGHV4-4/IGHV1-24/CD300LF/FCN1/IGHV3-7/SIRPB1/IGHV3-43/CEACAM4/MYO1G/IGHG4/IGLC2/RHOH/IGHV3-74/ITGB2/CORO1A/FGR/MARCO/IGHV3-20/SIRPG/RAC2/NCF2/IGHM/IGHV4-39/IGHG3/BIN2/HCK/IGHV3-30/CLEC7A/PTPRC/TYROBP/IL2RG/IGHV2-5/BTK/NOD2/CFP/COLEC10/MSR1/SYK/F2RL1/PLD4/ITGAM/CD3…
LY86	GOBP_MACROPHAGE_ACTIVATION	98	0.670772	2.0446	6.3e-09	3.7e-08	8.29e-09	2519	tags=44%, list=12%, signal=39%	TREM2/FCGR3A/ITGB2/PTPRC/TYROBP/IL6/SYK/CST7/ITGAM/CCL3/VSIG4/LBP/CD84/CX3CR1/AIF1/TLR1/MMP8/TNF/TLR2/SLC11A1/FCGR2B/C1QA/C5AR1/HAVCR2/BPI/STAP1/SNCA/GRN/GPR137B/CD74/TLR6/IL31RA/IL4R/LRRK2/HAMP/TLR9/MFHAS1/CLU/AGER/PLCG2/DYSF/LRFN5/SPHK1
LY86	GOBP_REGULATION_OF_MACROPHAGE_ACTIVATION	56	0.662364	1.88306	1.75e-05	5.02e-05	1.12e-05	4024	tags=59%, list=20%, signal=47%	TREM2/PTPRC/IL6/CST7/CCL3/VSIG4/LBP/CD84/MMP8/FCGR2B/HAVCR2/BPI/STAP1/SNCA/GRN/GPR137B/CD74/TLR6/IL31RA/IL4R/LRRK2/HAMP/MFHAS1/LRFN5/SPHK1/ZC3H12A/IL1RL1/PLA2G4A/IL10/TLR4/CTSC/MYO18A/ATM
LY86	GOBP_MACROPHAGE_MIGRATION	55	0.638859	1.81013	8.2e-05	0.000192601	4.31e-05	2586	tags=38%, list=13%, signal=33%	TREM2/SLAMF8/CCR2/CCL3/C3AR1/CX3CR1/CCL2/TRPV4/CSF1R/CYP19A1/C5AR1/ROR2/SLAMF1/CD200R1/STAP1/MCOLN2/CMKLR1/PTK2B/CD9/P2RX4/IL34
LY86	GOBP_MACROPHAGE_ACTIVATION_INVOLVED_IN_IMMUNE_RESPONSE	18	0.754893	1.74684	0.00179605	0.00324671	0.000727146	3028	tags=56%, list=15%, signal=47%	TREM2/TYROBP/SYK/LBP/CX3CR1/HAVCR2/GRN/PLCG2/DYSF/TREX1
LY86	GOBP_MACROPHAGE_CYTOKINE_PRODUCTION	35	0.62245	1.64213	0.00385068	0.00646364	0.00144762	4362	tags=54%, list=21%, signal=43%	ACP5/LAPTM5/NOD2/CARD9/LILRB1/PYCARD/TGFB1/MYD88/CD74/P2RX7/TLR7/SEMA7A/PLCG2/PRG2/TGFB3/LITAF/TLR4/SPON2/RIPK2
LY86	GOBP_MACROPHAGE_CHEMOTAXIS	37	0.598922	1.58804	0.0102673	0.01664	0.00372677	1583	tags=32%, list=8%, signal=30%	SLAMF8/CCL3/C3AR1/CCL2/TRPV4/CSF1R/CYP19A1/C5AR1/SLAMF1/STAP1/CMKLR1/PTK2B
P2RY13	GOBP_PHAGOCYTOSIS	258	0.757119	2.07303	1e-10	9.4e-10	2.32e-10	1755	tags=41%, list=9%, signal=38%	IGHV1-18/IGLC3/IL1B/IGHM/IGHV3-15/FCN1/CEACAM4/ALOX15/SIRPB1/TRBC1/IGHV1-24/IGHV3-53/CD300LF/IGHV4-61/SIRPG/CORO1A/F2RL1/IGHA1/IGHV3-33/IGHV3-43/CFP/SLC11A1/FPR2/IGLC1/IGLL5/IGHV4-4/IGHV3-48/IL2RG/RHOH/BIN2/IGHG4/IGHV3-20/MYO1G/CLEC7A/IGKC/FGR/SLAMF1/CEBPE/PTPRC/HCK/IGLC2/NCF2/NOD2/IGHV3-49/IGHV1-3/RAC2/IGHV4-34/IGHV4-59/CD300A/IGHV3-7/IGHV3-30/IL2RB/IGHG3/FCGR1A/TLR2/IGHV3-66/MARCO/IGHV3-74/ITGA…
P2RY13	GOBP_MACROPHAGE_ACTIVATION	98	0.690909	1.81409	7.61e-07	3.25e-06	8.01e-07	3418	tags=51%, list=17%, signal=43%	SNCA/CST7/SLC11A1/FCGR3A/BPI/IL6/PTPRC/CX3CR1/TLR2/ITGB2/TYROBP/IL13/MMP8/AIF1/TLR1/LRRK2/TNF/SYK/VSIG4/ITGAM/LBP/CD74/TLR6/IL4R/C5AR1/TREM2/STAP1/C1QA/FCGR2B/CD84/DYSF/CCL3/THBS1/PLCG2/GPR137B/AGER/ZC3H12A/GRN/TLR9/HAVCR2/NMI/TLR4/MFHAS1/IL31RA/SBNO2/SPHK1/IL1RL1/TREX1/CTSC/CLU
P2RY13	GOBP_REGULATION_OF_MACROPHAGE_ACTIVATION	56	0.675863	1.70291	0.000261021	0.000721646	0.000177785	3694	tags=55%, list=18%, signal=46%	SNCA/CST7/BPI/IL6/PTPRC/IL13/MMP8/LRRK2/VSIG4/LBP/CD74/TLR6/IL4R/TREM2/STAP1/FCGR2B/CD84/CCL3/THBS1/GPR137B/ZC3H12A/GRN/HAVCR2/TLR4/MFHAS1/IL31RA/SPHK1/IL1RL1/CTSC/ATM/IL10
P2RY13	GOBP_MACROPHAGE_MIGRATION	55	0.627361	1.57785	0.00418604	0.00936875	0.00230809	3473	tags=44%, list=17%, signal=36%	CCR2/SLAMF1/CX3CR1/SLAMF8/C3AR1/CYP19A1/CCL2/MCOLN2/C5AR1/TREM2/STAP1/PTK2B/TRPV4/CCL3/CSF1R/CMKLR1/THBS1/CD200R1/IL34/P2RY12/CCL5/P2RX4/ROR2/CD9
P2RY13	GOBP_MACROPHAGE_ACTIVATION_INVOLVED_IN_IMMUNE_RESPONSE	18	0.761531	1.6124	0.00573741	0.0107863	0.00265732	3370	tags=67%, list=16%, signal=56%	CX3CR1/TYROBP/SYK/LBP/TREM2/DYSF/PLCG2/GRN/HAVCR2/NMI/SBNO2/TREX1
P2RY13	GOBP_MACROPHAGE_CYTOKINE_PRODUCTION	35	0.672015	1.58292	0.00648257	0.0117185	0.00288698	2984	tags=46%, list=15%, signal=39%	NOD2/LILRB1/CARD9/PYCARD/LAPTM5/CD74/TGFB1/MYD88/ACP5/SEMA7A/PLCG2/LITAF/TLR7/P2RX7/TLR4/RIPK2
P2RY13	GOBP_MACROPHAGE_CHEMOTAXIS	37	0.629919	1.49549	0.0205681	0.0284323	0.00700461	2373	tags=38%, list=12%, signal=34%	SLAMF1/SLAMF8/C3AR1/CYP19A1/CCL2/C5AR1/STAP1/PTK2B/TRPV4/CCL3/CSF1R/CMKLR1/THBS1/IL34
