# Supplementary material for: Transcriptomic analysis reveals shared gene signatures and molecular mechanisms between obesity and periodontitis
Source: Front Immunol. 2023 Mar 29;14:1101854. doi: 10.3389/fimmu.2023.1101854 (PMC10090675; doi:10.3389/fimmu.2023.1101854)
Supplement: Supplementary file 9 [file Table_9.xlsx]

## Sheet: Supplementary Table 9
Supplementary Table 9. Detailed information of the GSEA results in GSE16134
Gene	Description	setsize	EnrichmentScore	NES	Pvalue	P.adjust	Qvalues	Rank	Leading_edge	core_enrichment
FGR	GOBP_PHAGOCYTOSIS	241	0.400386	1.86729	2.53775e-07	1.2435e-05	7.47968e-06	2904	tags=23%, list=14%, signal=20%	FCGR2B/IGHV3-72/STAP1/IGHM/ICAM3/IGHV1-69/PLCG2/RHOH/BTK/PECAM1/ELMO1/PEAR1/NCF4/IGKC/SRPX/CD93/NCF2/IGHV3-73/CD14/BIN2/IL1B/RAC2/RHOBTB1/IGLC1/RAB11FIP2/ATG5/VAMP7/MARCO/PRKCD/RAB27A/SYK/PIK3CA/DOCK2/LYN/PTX3/ABL1/ADGRB1/APPL2/CEBPE/VAV3/TMEM175/PIP4P2/C3/GAS6/IGHG1/IGLL1/LETMD1/RAB31/XKR4/CYBA/CD36/CCL2/LYAR/ICAM5/NCKAP1L/AXL
FGR	GOBP_MACROPHAGE_APOPTOTIC_PROCESS	14	0.664006	1.78494	0.00488035	0.0478274	0.0287684	5331	tags=71%, list=26%, signal=53%	ST6GAL1/MEF2C/SELENOS/SIRT1/MIAT/PTEN/IRF7/IRF3/CTSL/NOD2
LCK	GOBP_PHAGOCYTOSIS	241	0.451706	2.05865	7.75642e-10	3.80065e-08	1.95952e-08	4868	tags=37%, list=23%, signal=29%	IGHV3-72/IGHM/IGHV1-69/FCGR2B/IGHV3-73/STAP1/IGKC/ICAM3/PECAM1/IGHG1/GAS6/NCF4/RAC2/CDC42SE2/CCL2/PLCG2/RHOH/CD93/PRKCD/VAMP7/RAB11FIP2/IL15/BIN2/C1orf43/CYBA/ATG5/MARCO/CD14/PIK3CA/FCER1G/ELMO1/RAB27A/PIP4P2/NCF2/COLEC12/RAB31/TYROBP/TMEM175/IGHE/ARHGAP12/BTK/ITGAL/CORO1C/RAB34/CALR/ABL1/MERTK/PTPRC/IL15RA/TLR2/IGLC1/F2RL1/TUSC2/PEAR1/PIP5K1A/RAB5A/SNX3/PTX3/CORO1A/MYO1G/ICAM5/MYH9/LMAN2/SLAMF1/…
LCK	GOBP_MACROPHAGE_ACTIVATION	99	0.43751	1.76035	0.000445938	0.00546274	0.00281645	4522	tags=35%, list=22%, signal=28%	FCGR2B/STAP1/IL6/TLR1/CD200/MIF/IFI35/PLCG2/ADGRF5/CD93/PLA2G4A/PJA2/C1QA/ATM/SBNO2/GPR137B/TYROBP/JAK2/IL33/CRTC3/PTPRC/TLR2/TICAM1/CTSC/VSIG4/SYK/HSPD1/C5AR1/TLR4/THBS1/TLR6/JUND/TRPV1/IFNGR2/ITGB2
LCK	GOBP_MACROPHAGE_CYTOKINE_PRODUCTION	37	0.521093	1.73083	0.00298851	0.0164814	0.0084974	3890	tags=35%, list=19%, signal=29%	UBE2J1/PLCG2/LAPTM5/LILRB1/TGFB1/TICAM1/IRAK3/LITAF/MAPKAPK2/PANX1/HLA-G/SIRT1/TLR4
LCK	GOBP_MACROPHAGE_APOPTOTIC_PROCESS	14	0.687559	1.82938	0.0033639	0.0164831	0.00849827	1503	tags=36%, list=7%, signal=33%	SELENOS/ST6GAL1/MEF2C/IRF7/MIAT
LCK	GOBP_MACROPHAGE_MIGRATION	55	0.449107	1.6423	0.00506889	0.0187445	0.00966419	3925	tags=38%, list=19%, signal=31%	STAP1/CD200/MIF/CCL2/MDK/P2RX4/CCR2/EMILIN1/EDNRB/RARRES2/MTUS1/CKLF/IL34/CCL5/AKIRIN1/C3AR1/NUP85/SLAMF1/PTK2B/C5AR1/THBS1
LCK	GOBP_MACROPHAGE_CHEMOTAXIS	37	0.485439	1.6124	0.00869466	0.0266274	0.0137284	3925	tags=46%, list=19%, signal=37%	STAP1/MIF/CCL2/MDK/EDNRB/RARRES2/MTUS1/CKLF/IL34/CCL5/AKIRIN1/C3AR1/NUP85/SLAMF1/PTK2B/C5AR1/THBS1
LCK	GOBP_REGULATION_OF_MACROPHAGE_ACTIVATION	54	0.442047	1.60787	0.0157171	0.0385069	0.0198532	4332	tags=35%, list=21%, signal=28%	FCGR2B/STAP1/IL6/CD200/MIF/ADGRF5/PLA2G4A/PJA2/ATM/GPR137B/IL33/PTPRC/CTSC/VSIG4/HSPD1/TLR4/THBS1/TLR6/JUND
LCK	GOBP_MACROPHAGE_ACTIVATION_INVOLVED_IN_IMMUNE_RESPONSE	19	0.54961	1.58743	0.0193001	0.0429866	0.0221628	4947	tags=47%, list=24%, signal=36%	IFI35/PLCG2/SBNO2/TYROBP/IL33/TICAM1/SYK/NMI/SUCNR1
FYB1	GOBP_PHAGOCYTOSIS	241	0.4024	1.77524	2.91534e-06	0.000142852	8.59258e-05	3904	tags=30%, list=19%, signal=25%	ICAM3/NCF2/IGHV3-73/ABCA7/RACK1/MARCO/SPHK1/NCF4/CORO1A/CFP/IL1B/RAB34/PRKCD/ITGB2/ELMO3/NOD2/FCER1G/CNN2/CD14/TLR2/PYCARD/SPACA3/TMEM175/TYROBP/ICAM5/FGR/C3/HCK/DYSF/GAS6/C1orf43/CD300LF/JMJD6/FPR2/PECAM1/BTK/P2RY6/RAC1/PEAR1/CD300A/ATG5/FCN1/CLN3/LETMD1/ITGAL/CD36/TGM2/CLEC7A/RAB31/ITGAM/VAV1/IGHM/RAC2/LYN/FCGR2B/TUSC2/IGLC1/CD93/NR1H3/MERTK/CALR/UNC13D/IL15RA/IL15/MYH9/TRDC/TM9SF4/SFTPD/BCR/RA…
FYB1	GOBP_MACROPHAGE_MIGRATION	55	0.554411	1.98053	2.42814e-05	0.000445187	0.000267782	3796	tags=47%, list=18%, signal=39%	EMILIN1/MIF/NUP85/P2RX4/CNN2/CD81/CKLF/TRPV4/ROR2/CXCL17/RARRES2/CSF1R/MDK/MMP14/B4GALT1/MMP28/C3AR1/PTK2B/IL34/CCL5/CD200/MAPK3/CCR2/CX3CL1/SFTPD/BCR
FYB1	GOBP_MACROPHAGE_CHEMOTAXIS	37	0.491886	1.63415	0.0102613	0.0359145	0.0216027	5016	tags=49%, list=24%, signal=37%	MIF/NUP85/CKLF/TRPV4/CXCL17/RARRES2/CSF1R/MDK/MMP28/C3AR1/PTK2B/IL34/CCL5/MAPK3/SFTPD/C5/SLAMF8/MAPK1
FYB1	GOBP_MACROPHAGE_ACTIVATION	99	0.375388	1.48409	0.0146078	0.0447364	0.0269091	6360	tags=44%, list=30%, signal=31%	IL4R/MIF/IFI35/SPHK1/ITGB2/VSIG4/TLR2/SPACA3/TYROBP/GRN/DYSF/JMJD6/TNIP2/CST7/SBNO2/ADGRF5/JAK2/ITGAM/FCGR2B/CD200/TLR9/TICAM1/AGER/CD93/NR1H3/CX3CL1/IL6/TLR4/C1QA/NMI/IFNGR2/CRTC3/ZC3H12A/TRPV1/CTSC/TLR1/AIF1/CLU/WNK4/MMP8/SLC11A1/CD74/PLA2G10/TLR3
LY86	GOBP_PHAGOCYTOSIS	241	0.449816	2.12617	2.06358e-10	3.37051e-09	1.95497e-09	1953	tags=27%, list=9%, signal=25%	RHOH/LBP/IL1B/IGHM/IL2RG/STAP1/TNF/RAC2/VAV1/IGKC/IGHV1-69/BIN2/PTPRC/C3/LYN/ANXA3/CD300LF/IRF8/CORO1A/TRDC/NCF4/IL2RB/P2RY6/IGHG1/PTX3/ITGAL/HCK/IGHV3-72/CD14/FGR/NR1H3/ITGAM/FCGR2B/DYSF/TREM2/BTK/SLAMF1/IGHD/ICAM3/MERTK/TGM2/TIMD4/IGLC1/NCKAP1L/SPHK1/ANXA11/DOCK2/CD300A/SYT11/PLCG2/ITGB2/FCER1G/RAB39A/PLA2G6/ARHGAP25/TLR2/PECAM1/IL15RA/AIF1/FCN3/RAB20/LEPR/C4BPA/NCF2/FYN/MYO1G
LY86	GOBP_MACROPHAGE_ACTIVATION	99	0.488286	2.02709	4.66223e-06	5.71124e-05	3.31264e-05	1704	tags=31%, list=8%, signal=29%	LBP/STAP1/CST7/TNF/C5AR1/PTPRC/NR1H3/ITGAM/FCGR2B/DYSF/TREM2/IL6/TTBK1/CD200/IL4R/LRRK2/ZC3H12A/C1QA/SPHK1/CD74/SYT11/PLCG2/ITGB2/TLR9/SUCNR1/TLR2/IL10/PLA2G10/AIF1/CD84/IL1RL1
LY86	GOBP_REGULATION_OF_MACROPHAGE_ACTIVATION	54	0.538126	1.99237	4.89707e-05	0.000399927	0.000231966	1704	tags=37%, list=8%, signal=34%	LBP/STAP1/CST7/PTPRC/NR1H3/FCGR2B/TREM2/IL6/TTBK1/CD200/IL4R/LRRK2/ZC3H12A/SPHK1/CD74/SYT11/IL10/PLA2G10/CD84/IL1RL1
LY86	GOBP_MACROPHAGE_ACTIVATION_INVOLVED_IN_IMMUNE_RESPONSE	19	0.582893	1.71848	0.00848838	0.0277287	0.0160832	5747	tags=58%, list=28%, signal=42%	LBP/DYSF/TREM2/PLCG2/SUCNR1/IFNG/HAVCR2/SYK/SBNO2/IFI35/TICAM1
P2RY13	GOBP_PHAGOCYTOSIS	241	0.560822	2.02708	1e-10	4.9e-09	1.89474e-09	2347	tags=30%, list=11%, signal=27%	IGHM/ICAM3/IGKC/C3/NCF4/IL2RG/CORO1A/IGHV3-72/STAP1/ITGAL/FCGR2B/RAC2/GAS6/IGHV3-73/CD14/LBP/IGHV1-69/IRF8/FYN/PECAM1/LEPR/BTK/PLCG2/FCER1G/ITGB2/NR1H3/HCK/IL2RB/NCKAP1L/IGHG1/RHOH/BIN2/CALR/TRDC/IL15/PEAR1/ELMO1/RAB34/PRKCD/LETMD1/CYBA/VAV1/MERTK/SLAMF1/PTX3/SRPX/RAB27A/IL15RA/ITGAV/APPL2/RACK1/DOCK2/TMEM175/TIMD4/SPHK1/ELMO3/CLN3/ABL1/FCN1/PTPRC/IGHD/MYH9/ARHGAP25/ABCA7/AIF1/ITGAM/PIP5K1C/ATG5/…
P2RY13	GOBP_MACROPHAGE_MIGRATION	55	0.621366	1.93145	1.14934e-05	0.000140795	5.44426e-05	2817	tags=42%, list=14%, signal=36%	RARRES2/STAP1/CD81/MDK/CSF1R/EMILIN1/CCL5/CD200/MIF/P2RX4/CX3CL1/SLAMF1/PTK2B/MMP14/CCR2/C5AR1/ROR2/NUP85/MMP2/C5/MMP28/SLAMF8/CKLF
P2RY13	GOBP_MACROPHAGE_ACTIVATION	99	0.53271	1.78814	3.60777e-05	0.000294634	0.000113929	4081	tags=43%, list=20%, signal=35%	C1QA/STAP1/FCGR2B/CD74/LBP/IFI35/ZC3H12A/VSIG4/PLCG2/CLU/ITGB2/NR1H3/CD200/CST7/TLR9/MIF/CX3CL1/IL4R/C5AR1/TLR1/SPHK1/PTPRC/AIF1/ITGAM/ADGRF5/SBNO2/CD93/IL33/TLR4/GRN/IL10/CRTC3/JUN/JAK2/CTSC/TRPV1/TLR2/JUND/TLR6/TICAM1/WNT5A/ATM/APP
P2RY13	GOBP_REGULATION_OF_MACROPHAGE_ACTIVATION	54	0.576824	1.78657	0.000564782	0.00201801	0.000780327	2413	tags=35%, list=12%, signal=31%	STAP1/FCGR2B/CD74/LBP/ZC3H12A/VSIG4/NR1H3/CD200/CST7/MIF/CX3CL1/IL4R/SPHK1/PTPRC/ADGRF5/IL33/TLR4/GRN/IL10
P2RY13	GOBP_MACROPHAGE_CHEMOTAXIS	37	0.603156	1.77229	0.000762094	0.00248951	0.000962646	2817	tags=41%, list=14%, signal=35%	RARRES2/STAP1/MDK/CSF1R/CCL5/MIF/SLAMF1/PTK2B/C5AR1/NUP85/MMP2/C5/MMP28/SLAMF8/CKLF
P2RY13	GOBP_MACROPHAGE_APOPTOTIC_PROCESS	14	0.722461	1.73295	0.00393221	0.00917515	0.00354786	3323	tags=57%, list=16%, signal=48%	IRF7/SELENOS/ST6GAL1/IRF3/MEF2C/PLEKHO2/MIAT/CTSL
P2RY13	GOBP_MACROPHAGE_CYTOKINE_PRODUCTION	37	0.527025	1.54859	0.0128102	0.0224178	0.00866853	5552	tags=59%, list=27%, signal=44%	CD74/PLCG2/LILRB1/LAPTM5/HLA-G/IRAK3/UBE2J1/CARD9/TLR4/NOD1/TGFB1/SPON2/TGFB3/TLR7/TICAM1/CUEDC2/WNT5A/MAPKAPK2/TLR3/GPRC5B/TGFB2/LITAF
